# Supplementary material for: Genotype-phenotype characterization and functional reconstitution of pathogenic β-catenin variants from CTNNB1 syndrome patients
Source: PLoS Genet. 2025 Oct 13;21(10):e1011907. doi: 10.1371/journal.pgen.1011907 (PMC12543288; doi:10.1371/journal.pgen.1011907)
Supplement: S1 Data — (XLSX) [file pgen.1011907.s004.xlsx]

## Sheet: Figure_values
Figure 2C				Figure 3B				Figure 3D					Figure 6A						Figure 7B
	LUC/SEAP	STDEV			LUC/SEAP	STDEV			LUC/SEAP	STDEV			AVERAGE	WT	R474X	R661X	S33C			Betacatenin/GAPD
EV	0.0237724	0.00480427		EV	0.0492681	0.012216		EV	0.394413	0.0836186			CTRL	1	1	1	1			Control	G418	G418 + Y-320
WT	0.605321	0.108601		WT	2.5403	0.822641		WT	9.74299	0.787132			MG132	1.10782	1.48855	1.07786	0.785328		EV	0.040763	0.0420569	0.124975
R90X	0.113413	0.0132627		M88	0.491129	0.157021		L388P	1.26589	0.202642			CHX	0.684159	0.0629648	0.601087	0.590367		WT	1	1.21527	1.27749
Q193X	0.00787881	0.00174139		M98	0.476288	0.18497		R474X	1.88452	0.608216									R474X	0.168578	0.258295	0.522839
L294X	0.0162672	0.00317087		M194	0.334309	0.0780664		1-473	2.17698	0.458091			STDEV	WT	R474X	R661X	S33C			STDEV
Q302X	0.0167669	0.00896172		1-332	0.0406821	0.00635142		R474X + L388P	0.207202	0.0246447			CTRL	0	0	0	0			Control	G418	G418 + Y-320
Y333X	0.011779	0.00214377		1-337	0.0359592	0.0109272		1-473 + L388P	0.131255	0.015596			MG132	0.149854	0.108462	0.178797	0.0283497		EV	0.0272817	0.0333588	0.0851389
W338X	0.0160408	0.00391649		1-473	0.355229	0.125305		R661X	0.579272	0.113172			CHX	0.216178	0.0627991	0.116526	0.166333		WT	2.12379e-08	0.0715302	0.182239
R474X	0.098873	0.0228334		1-660	0.0853463	0.0231666		1-660	0.782529	0.164705									R474X	0.1448	0.160731	0.1121
R661X	0.0284315	0.00554164						R661X + L388P	0.206402	0.0432043			Figure 6B
S47Efs*3	0.0870104	0.0109248						1-660 + L388P	0.25044	0.0434794				LUC/SEAP	LUC/SEAP	STDEV	STDEV		Figure 7C
L221Fs*2	0.0205536	0.00168627												Control	MG-132	Control	MG-132			LUC/SEAP	LUC/SEAP	STDEV	STDEV
Q322Pfs*13	0.0147955	0.00302381											EV	0.19	1.38	0.02	0.3			Control	G418	Control	G418
V325Efs*23	0.0128276	0.00203885		Figure 4A				Figure 4B					WT	9.01	15.72	0.9	2.15		EV	0.0396273	0.0364362	0.0120332	0.00529637
V406Ffs*9	0.01255	0.00391108			AVERAGE	STDEV		LUC/SEAP	WT	R474X	R661X		R474X	2.32	5.64	0.75	0.99		WT	1.23544	1.30713	0.182508	0.222265
A522Qfs*15	0.0699046	0.0107466		WT	64.167	12.0268		0	100	100	100		R661X	0.5	0.84	0.03	0.35		R90X	0.183738	0.249258	0.0490439	0.0347211
Q530Pfs*42	0.0476845	0.0180217		R90X	28.7841	6.17709		2	81.9061	33.838	77.0983								Q193X	0.0277795	0.0204574	0.00833446	0.00546051
E642Vfs*5	0.0200548	0.00388781		Q193X	22.8055	2.49229		6	69.1266	4.84256	66.5147								L294X	0.0264255	0.0199584	0.00997528	0.00457921
E642Rfs*6	0.0227198	0.00774805		L294X	3.28756	3.52775		STDEV	0	0	0								Q301X	0.0257777	0.0328097	0.00921285	0.013206
L644Ffs*35	0.00628706	0.0011127		Q302X	0.918006	0.643582			5.60797	8.78466	10.0751								Y333X	0.0313449	0.0432886	0.00686088	0.00893295
Δ433-435	0.27502	0.0509089		Y333X	2.79463	2.16582			13.8712	2.09548	13.2039								W338X	0.0347546	0.0454891	0.00615291	0.00961821
				W338X	2.09108	0.628525													R474	0.303478	0.534323	0.0583542	0.207193
				R474X	1.16775	0.740543		Figure 4D						Figure S1	AVERAGE	STDEV			R661X	0.128203	0.0763023	0.0569896	0.0189721
				R661X	59.1504	7.55995		AVERAGE	WT	R90X	S47Efs*3	S33C		WT	100	0
				S47Efs*3	33.917	5.29802		0	100	100	100	100		R90X	7.05585	0.857768
				L221Fsf*21	2.72372	1.27995		2	74.9679	58.8601	60.686	77.2616		Q193X	9.22956	6.16139
				Q332Pfs*31	4.18956	1.69879		6	52.9726	42.2408	38.3611	64.6071		L294X	14.4212	12.9697
				V325Efs*23	3.03972	1.55964								Q302X	23.644	17.0873
				V406Ffs*9	1.88462	1.14926		STDEV	WT	R90X	S47Efs*3	S33C		Y333X	31.3794	22.2216
				A522Qfs*15	31.8047	5.75083		0	0	0	0	0		W338X	36.4296	21.6191
				Q530Pfs*39	39.7361	15.168		2	2.20044	6.61811	8.42119	5.58297		R474X	54.6495	18.0224
				E642Rfs*6	54.6934	21.3582		6	6.50186	5.23266	9.04846	0.724715		R661X	83.2742	34.5505
				E642Vfs*5	42.5601	26.0629								S47Efs*3	39.2821	20.3006
				L644Ffs*35	15.0127	9.67927								L221Fsf*21	28.7908	21.0911
				Δ433-435	34.5196	26.0191		Figure 5A		AVERAGE	STDEV			Q332Pfs*31	52.2707	23.5033
								Matrices	L	3.27	3.35			V325Efs*23	36.8636	24.3892
									H	7.31	3.86			V406Ffs*9	23.913	8.14652
														A522Qfs*15	25.1995	12.1728
								Objects Assembly	L	1.55	2.06			Q530Pfs*39	89.9494	53.0626
									H	7.15	5.81			E642Rfs*6	98.1348	56.5227
														E642Vfs*5	95.2156	59.5165
														L644Ffs*35	77.535	22.0383
														Δ433-435	92.5523	18.0564
